# Supplementary material for: Strengths and Weaknesses of Cancer Pain Management in Italy: Findings from a Nationwide SIAARTI Survey
Source: Healthcare (Basel). 2022 Feb 25;10(3):441. doi: 10.3390/healthcare10030441 (PMC8951760; doi:10.3390/healthcare10030441)
Supplement: Supplementary file 1 [file healthcare-10-00441-s001.zip]

Archive with 1 entries (1 files):
- healthcare-1582332 - Questionnaire - V1.pdf
